# Supplementary material for: Nesfatin-1 and nesfatin-1-like peptide attenuate hepatocyte lipid accumulation and nucleobindin-1 disruption modulates lipid metabolic pathways
Source: Commun Biol. 2024 May 27;7:623. doi: 10.1038/s42003-024-06314-2 (PMC11130297; doi:10.1038/s42003-024-06314-2)
Supplement: Supplementary file 3 — Supplementary Data 1 [file 42003_2024_6314_MOESM3_ESM.xlsx]

## Sheet: Raw data-Figure 2
mRNA level of lipogenic genes in HepG2 cells
NESF-1
Gene name	Control															0.001 nM															0.1 nM
FASN	1.19478	0.79719	0.76491	0.79501	0.85647	1.04796	1.16535	0.89385	1.10141	1.3831	1.52365					0.65671	0.5065	0.55117	0.59728	0.56332			1.16884		1.15086	1.13328					0.66226	0.65265	0.66379	0.58443	0.4826	1.236	0.57766	0.78186	0.85587	0.4201	1.85425
ACC	0.58392	1.40645	0.76775	0.97192	0.95744	1.03876	0.96861	1.11261		1.04612	1.00117	1.14525	1.65413			0.96406	0.60405	0.71471	0.7344	0.68525	0.693	1.26365	1.07112	1.55678	1.25091	1.10649					0.26985	0.62255	0.65237	0.6832	0.70606	0.41237	0.52658	0.23699
GPAM	1.05568	1.52518	0.89573	1.25666	1.00052	1.08033	0.68786	0.90188	0.94123	0.74738	0.9577	0.94987	1.2652			1.11252	0.80907	0.73089	0.88722	0.80628	0.88482	1.24219	1.03393	0.98798	1.00062	0.86013					0.5237	0.41237	0.76177	0.12365	0.54127	0.79734	0.85616	0.91507	0.4127	0.41237	0.68541
DGAT1	0.87328	1.19965	0.90211	1.03034	0.80205	0.95378	0.798	1.2456	1.31799	0.85222	1.02498		1.26854			1.0443	0.65241	0.87732	0.88281	0.83372	0.76136	1.212	0.98555	1.41117	1.16926	1.13414					0.89177	0.77397	0.81287	0.78331	0.90421	0.80458	1.03819	0.87672
DGAT2	0.88338	1.30452	0.8188	1.09156	0.96541	1.06219	0.92573	0.84448	1.11045	0.92085	0.99149	1.08114	1.69854			0.85436	0.7404	0.72001	0.72339	0.61101	0.66861	1.23038	0.98409	1.39025	1.17582	0.91399					0.73727	0.50872	0.77743	0.65716	0.92799	0.72257	0.94218	0.72303	1.14908
HMGCR	1.9778			1.35427	0.96493	1.40538	1.10056	1.08537	0.53436	0.61024	0.79885	0.63699	0.75048	0.78078	1.2652	1.96025	1.53825	1.35884	1.16825	1.58349	1.67062	1.2888	1.31914	1.21777	1.33886	1.16985	1.16946				1.91639	1.55158	1.44794	1.49345	1.09955	1.06318	1.23147	1.19762	1.34404	1.63266	1.91346	1.34319	2.09389
SREBF1	0.8427	1.35237	0.98527	0.98424	0.84124	0.98555	0.98524	1.65412	0.84269	0.65412	1.14124	0.73125				0.8427	1.35237	0.98527	0.98424	0.84124	0.98555	0.98524	1.65412	0.84269	0.65412	1.14124	0.73125	0.98413	1.23685		0.69851	0.36984	0.69874	0.74265	0.74124	0.65412	0.54124	0.65413	0.41258	0.65413	0.58741
NLP	Control																0.001 nM																0.1 nM
FASN	1.43431	1.69355	1.2538	1.0297	0.68704	0.65922	0.68516	0.73813	0.90317	1.00434	0.77034	0.94923	1.192				1.32513	0.807	0.60248	0.91705	0.57719	1.38668	1.32632	0.41408	0.94142	0.72308	0.95179	0.68895	0.72203				1.08741	0.77199	0.96142	0.68545	0.57076	0.56248	0.57207	0.50368	0.41592	1.23423	0.62904	0.39455	0.27903	0.36139	0.44511	0.34952
ACC	0.56848	1.36926	0.74745	0.94622	0.93212	1.01129	0.943	1.08319	1.29088	1.01846	0.9747	1.11496					1.24276	0.96179	2.076	1.4495	0.50882	1.20655	0.82886	1.32195	1.08299	0.9491							0.26543	0.65237	0.36527	0.69524	0.65975		0.23658	0.65991	0.54928	0.57256	0.63884	0.46331
GPAM	1.31477	1.40397	1.15806	0.97854	1.41374	0.83028	1.16484	0.92742	1.0014	0.6376	0.83598	0.87246	0.69277	0.88772	0.88046		1.35465	0.83474	0.95579	1.15163	1.04063	1.33122	0.83037	0.46436	0.96091	0.68829	0.95703	0.76064	0.78944				0.69584	0.66411	0.41269	0.42699	0.74285	0.41265	0.23699	0.78989	0.58413	0.74127	0.69524	0.76837	0.62501	0.84127	0.78474	0.69852
DGAT1	1.42239	1.5129	0.90432	0.80663	1.10809	0.83325	0.95169	0.74083	0.88098	0.73709	1.15052	1.21739	0.78717	0.94675			1.43619	0.70156	0.93198	1.01866	0.8942	1.14656	0.92224	0.5337	1.03446	0.82798	1.06859	0.98006	0.85143					0.62163	1.22081	0.86748	0.7618	0.83536	0.89807	0.66751	0.52241	1.07547	0.64632	0.59946	0.47818	0.70447	0.51402	0.68493
DGAT2	0.88338	1.30452	0.8188	1.09156	0.96541	1.06219	0.92573	0.84448	1.11045	0.92085	0.99149	1.08114					1.16189	0.98106	1.41542	1.2217	0.64864	0.9728	0.93724	0.91356	1.00683	0.85637							0.89725	0.81324	0.80221	0.82421	0.65757		0.81962	0.63044	0.55798	0.74185	0.71946	0.77371
HMGCR	1.48312	1.1672	0.83164	1.21125	0.94853	0.93545	1.26985	0.72595	0.98541	0.549	0.64681	1.89261					0.98843	0.98541	0.69541	0.84396	0.77645	0.69524	0.85868	0.38705	0.90902	0.67621	0.78715	0.71245	0.67174				2.26692	2.36525	1.5007	1.30101	0.76592	0.72253	0.74255	2.85413	1.23699	1.65124	1.04449	0.96204	0.79258	1.95237	0.97288	0.94145
SREBF1	0.8427	1.35237	0.98527	0.98424	0.84124	0.98555	0.98524	1.65412	0.84269	0.65412	1.14124	0.73125					0.74124	0.98541	0.74124	0.54124	0.6541	0.98541	0.84124	1.26985	1.36985								0.74124	0.51366	0.69854	0.41237	0.74124	0.23699	0.84124	0.41237	0.98412	0.68541
NESF-1	Control																		0.001 nM																		0.1 nM
PPARα	1.35236	1.14975	1.46244	1.72973	0.63441	0.92577	0.61721	0.6724	0.70581	0.85364	1.06228	0.93695	1.11182	0.91219	0.94971	1.36541	0.55812		1.52093	1.01454	1.44977	0.86451	0.70248	0.59811	0.57674	0.71167	0.5619	0.65006	1.35093	0.93304	1.2337	1.06027	0.79669				1.05585		0.628	0.55469	0.64955	0.57277	0.68909	0.76313	0.82681	0.69664	0.98603
CPT-1a		1.36763			0.68231	1.0511	0.75747	0.89795	0.84415	0.88186	1.02507	1.12238	1.20532	1.067	0.87412	1.11442	1.10922			1.18034		1.00318	0.84122	0.57015	0.78433	0.73032	0.7242	0.84153	1.50293	1.15551	1.55822	1.14407	1.13721				0.93768	0.9246	0.79701	0.23652	0.69641	0.56891	0.82476	0.63044		0.65237	0.52365	0.23685	0.4127
ACADM	0.96993	1.21619	1.11847	1.20963	1.0293	1.01425	0.8418	0.84289	0.86039	0.89123	0.93216	1.07376	1.65214	0.98412			0.36374		1.19895	1.27509	1.04229	1.15713	1.08885	1.21493	1.25709	0.93163	0.83483	0.99034	0.8299								0.94901	1.02045	0.82658	0.909	0.79755	0.83635	0.92546	0.8909	1.04191	0.80857	1.15533
ACADL	1.45042	0.87646	1.10555	0.94876	0.93467	0.67909	1.1935	1.07406	0.78859	1.07097	0.87794	1.52365	1.23652				0.23983		0.82329	0.73671	0.76781	0.84696	0.79972	0.88821	1.33152	0.92932	1.30077	1.16019	0.88001								0.81819	0.58827	0.9503	0.79515	0.95307	0.78801	0.90585	0.96282	1.24605
ACADLV	0.65237	1.23652	0.84265	0.87413		0.98527	1.36854	1.26985	0.26985	1.23652	0.69853	1.65237					0.91341		0.84124	0.65237	0.69854	1.23685	1.56854	1.36854	1.05412	1.08741											0.65124	0.84124	0.87413	1.06854	1.06951	1.26524	1.54124	1.87412	0.87412	1.36512
NLP	Control																0.001 nM																0.1 nM
PPARα	1.39874	1.67447	0.97735	0.67404	0.98359	0.65576	0.7144	0.7499	0.90697	1.12863	0.99548	1.18127	0.96917	1.23685	0.74124	1.01216	0.82227	0.85432	1.08161	0.83404		1.05903	0.79051	0.9045	0.8641	0.97072	1.03344	0.84782					1.36525	1.11649	0.85496	0.79411	0.74625	0.77644	0.7417	0.69175		0.68723	0.49594	0.49275	0.90694	0.59181	0.56526
CPT-1a	1.20679	0.69174	1.06563	0.76795	0.91037	0.85582	0.89405	1.03924	1.13789	1.22199	1.08176	0.99694	1.13298	0.65124		1.34561	1.40239	0.88261	1.01652	1.27044	0.78769		1.32102	0.81439	1.12467	1.00503	1.13067	1.17031	0.94333				0.72927			0.87511	0.62844	0.8046	0.62352	0.61508		0.77792	0.61974	0.48069	0.69829	0.60255	0.60399
ACADM	1.06048	0	0.97144	0.96735	1.21296	1.11549	1.20641	1.02656	1.01155	0.83956	0.84065	0.8581	0.88886	0.92968	1.07091		1.29173	0.91077	1.07887	0.77683	0.78198	1.18323	0.73832	0.84099	1.03518	0.71832	0.84532	0.83813	0.85125				1.41688	0.91159	1.17501	0.98558	0.97548	0.85033	0.96881	1.05652	1.25345	1.04202	0.93667	0.74035	0.81339	1.37601	1.0823	1.25932
ACADL	1.50213	1.43806	1.16833	0.67796	1.34672	0.81379	1.02651	0.88093	0.86784	0.63053	1.10817	0.99727	0.73221	0.84254	0.81517	1.15186	1.40532	0.83822	0.8624	0.84149	0.7685	1.58727	0.97577	0.48858	0.98892	0.79848	1.09562	0.9404	0.87128					0.70273		0.95181	0.78155	0.80511	0.83459	0.70877	0.50979		0.73829	0.61295	0.45316	0.58318	0.6279	0.58743
ACADLV	1.26584	0.26985	1.69854	0.69853	1.25424	0.98524	0.69852	0.87412	1.03684	0.89854	1.16853	0.74124				1.40997	0.69521	1.36952	1.69854	0.87412	1.23698	0.69841	0.48963	1.09874									0.85412	0.84237	1.12585	1.23652	0.98741	0.69541	0.69852	0.84124	0.74124	0.98541	1.69852

## Sheet: Raw data-Figure 3
mRNA level of lipogenic genes in HepG2 cells
SREBP		NESF-1			NLP			Quercetin
Healthy Control	OA Control	0.1 nM	1 nM	10 nM	0.1 nM	1 nM	10 nM	10 µM	20 µM	50 µM
1.22802	0.94141	0.655	1.42117	1.10575	0.26847	2.11807	0.73946	0.72513	1.84259	1.28127
1.51998	0.75178	0.59399	1.68609	0.91676	0.65492	1.73866	1.55013	0.26985	2.49474	1.28424
1.36486	1.5329	0.1237	1.23688	1.36524	0.6527	1.34269	1.52365	0.58102	1.52365	1.36843
1.65995	0.64525	0.49766	1.23687	1.36846	0.38427	1.85542	1.68427	0.36985	1.52365	1.65426
1.64356	1.23687	0.68763	1.368	1.68527	0.23699	1.3857	1.15625	0.58452	1.28457	1.54265
1.62686	0.89179	0.23699	0.89733	1.65857	0.12698	1.14896	1.58413	0.23699	1.65427	1.65237
GPAM		NESF-1			NLP			Quercetin
Healthy Control	OA Control	0.1 nM	1 nM	10 nM	0.1 nM	1 nM	10 nM	10 µM	20 µM	50 µM
1.23985	1.25552	0.23699	1.84939	1.63695	0.36987	1.71186	0.85561	1.14321	0.79585	0.82712
1.98413	1.02248	0.57413	2.25219	0.85629	0.61168	1.69943	0.69524	1.49637	1.15582	1.64968
1.51237	1.41319	0.23699	0.92518	1.29852	0.69853	1.0387	0.69854	1.70021	1.26984	0.98746
1.23699	1.09648	0.69874	0.94491	1.26985	0.26985	0.36984	0.45699	1.65424	1.36986	0.8427
1.26984	0.98412	0.42685	0.82368	1.39854	0.65204	0.69842	0.26984	1.69843	1.69843	0.98413
1.98424	0.22821	0.26985	0.8427	1.29846	0.25699	0.98412	0.36984	1.39855	1.9857	0.84237
ACC		NESF-1			NLP			Quercetin
Healthy Control	OA Control	0.1 nM	1 nM	10 nM	0.1 nM	1 nM	10 nM	10 µM	20 µM	50 µM
2.32354	1.25552	0.62172	1.63223	1.2981	0.26985	1.26543	0.71353	0.39213	1.14298	0.76496
2.56985	1.02248	0.42345	1.26854	0.93562	0.64863	1.69842	1.22824	0.45437	1.69512	1.05162
1.98743	1.41319	0.71391	0.96334	1.38427	0.65424	0.8427	1.66682	0.40336	1.56985	1.58741
1.85268	1.09648	0.12699	1.86066	1.28469	0.4127	0.69854	1.59597	0.59841	1.68424	1.36984
1.83268	0.98412	0.23699	0.8746	1.36875	0.23699	0.69854	1.18325	0.45698	1.65843	1.28524
1.81348	0.22821	0.23699	0.96874	1.25875	0.68412	0.69841	1.25332	0.68427	1.42699	1.69524
HMGCR		NESF-1			NLP			Quercetin
Healthy Control	OA Control	0.1 nM	1 nM	10 nM	0.1 nM	1 nM	10 nM	10 µM	20 µM	50 µM
1.03492	1.2481	0.68719	1.41836	1.44133	0.59857	1.54848	0.80387	0.66071	2.09513	1.21054
1.46733	0.99135	0.1237	1.86109	0.84371	0.69841	1.55571	0.23699	0.5237	1.61576	0.89891
1.32479	0.92828	0.65424	1.02612	0.84237	0.26987	1.1342	0.84237	0.26541	1.04238	1.23699
1.39846	1.25834	0.23685	0.98427	0.59842	0.23698	1.25332	0.26985	0.84127	1.26985	2.1257
1.41285	1.15237	0.65412	0.56984	0.68741	0.69843	1.26984	0.8527	0.23698	1.26984	1.69841
1.98413	0.42157	0.29854	0.85413	1.23685	0.41284	0.98424	0.26987	0.41237	1.25987	1.26845
CPT1alpha		NESF-1			NLP			Quercetin
Healthy Control	OA Control	0.1 nM	1 nM	10 nM	0.1 nM	1 nM	10 nM	10 µM	20 µM	50 µM
1.19019	1.2481	1.96531	1.61968	0.92359	2.85412	1.458	0.53003	2.02803	1.51854	1.8298
1.16382	0.99135	1.96038	1.95048	0.53696	2.14586	1.21832	0.93335	2.9574	1.4655	0.75565
1.52085	0.92828	1.52368	2.15874	0.68541	2.85424	1.69841	0.88143	1.98543	1.65237	0.69854
1.39312	1.25834	1.99841	2.69854	1.5237	2.25842	1.98424	0.70323	1.98541	2.52524	1.26842
1.23699	1.15237	1.29852	2.98541	0.98413	2.65854	1.69842	0.98413	3.65237	1.85427	1.69843
1.39843	0.42157	1.98413	1.98543	0.69541	2.84237	1.69852	0.69841	4.98452	1.98524	1.65124

## Sheet: Raw data-Figure 4
ORO staining area in OA induced HepG2 cells
Healthy Control	Oleic Acid	NESF-1+OA	NLP+OA	Quercetin+OA
2.27	7.56	6.32	5.67	2.44
1.86	9.99	5.02	3.12	1.22
0.92	11.18	2.3	5.11	0.73
2.27	14.51	2.83	3.4	4.27
1.8	21.45	0.75	2.46	5
2.52	21.12	2		9.26
2.64	20.64	4.31
		2.81

## Sheet: Raw data-Figure 5
P-AMPK/T-AMPK in OA-induced HepG2
OA Control	NESF-1	NLP	Quercetin
0.30078	2.90879	3.87769	1.93896
0.30107	1.29362	2.40772	2.59195
1.485	4.38065	3.35601	3.19307
1.81766	6.07628	3.65412	1.49467
1.06476		4.67563	2.98105
1.03072	1.63016	1.95985	1.93422
TG fold changes in OA induced HepG2
Healthy Control	Oleic Acid	NLP+OA	NESF-1+OA	Quercetin+OA	Compound C+OA	Compound C+OA+NLP	Compound C+OA+NESF-1
1	2	3	4	5	6	7	8
1.21049	2.90988	1.94461	2.57173	1.57212	4.01014	3.01744	3.56233
0.98674	2.87655	2.20629	2.3381	2.18797	3.94937	2.94957	3.36925
0.8018	4.10204	1.97827	1.83078	1.88278	3.98511	2.30049	3.17817
1.1497	4.85125	1.58908	2.17722	2.21233	3.73745	2.87394	2.78812
0.83353	2.97952	2.36266	2.31896	1.89989	3.04854	2.01437	3.04206
1.28755	3.62049	1.49755	1.61301	2.40283	3.78763	3.7989	2.67488
1.14081	3.99476	1.87294	2.22651	1.93142	4.84228	2.96172	2.96379
0.5894	3.71439	2.25001	1.61572	1.5682	2.80098	4.3942	2.94383

## Sheet: Raw data- Figure 6
NUCB1 mRNA in OA-induced HepG2
Healthy Control	OA Control	NESF-1	NLP	Quercetin
4.89254	1.69854	3.89699	1.84126	2.12699
2.61433	2.7427	3.45699	2.59874	1.69841
1.26847	0.84124	2.14897	0.84127	2.69854
1.98543	1.87413	2.59874	0.7427	0.84124
1.84699	1.8427	4.98413	2.56987	3.49841
0.84269	1.87413	3.87457	0.69874	2.58741
1.74699	1.85426	2.69874	1.74127	2.69841
3.36987	2.74126	5.98413	1.98541	2.98541
NUCB2 mRNA in OA-induced HepG2
Healthy Control	OA Control	NESF-1	NLP	Quercetin
3.85413	1.59854	0.85427	2.69841	0.98524
2.98413	1.26985	0.69854	5.98412	1.98541
1.65413	0.84127	0.74127	3.87413	0.87413
2.74127	1.7427	0.68413	2.45699	0.69854
2.69841	1.69841	0.74127	1.84127	1.59841
1.98543	1.7427	0.87413	3.84127	2.98412
2.8747	1.85237	0.43698	4.84127	1.84127
NUCB1 Protein in OA-induced HepG2
OA Control	NESF-1	NLP
1.17101	3.2468	1.61601
1.29706	3.44961	2.25651
1.71447	5.6957	1.9238
0.50127	4.1094	0.23632
0.31619	4.271
NUCB1 Protein in OA-induced HepG2
OA Control	NESF-1	NLP
0.96465	0.17096	2.34106
1.05537	0.18515	2.35492
0.98116	0.14923	2.62002
0.99294	0.20126	2.67659
1.00588	0.11489

## Sheet: Raw data -Figure 7
	FWT									Nucb1 FKO									10% fat diet
Acc	0.68204	0.82698	0.82984	0.86543	1.79571	0.74598	1.26987	0.84127	0.84124	0.70371	1.19541	1.00731	1.26987	1.26984	1.26985	0.84124	0.98412	0.84127
Fasn	0.65557	0.69963	0.77334	1.19243	1.67903	0.85423	0.23699	0.98413	1.54124	1.13574	1.3558	1.18843	1.88171	1.28412	0.36841	1.69854	1.36987	0.69841
Gpam	0.70914	1.06594	0.87412	1.39512	1.22493	1.26984	0.87413	1.26984	1.69852	1.89106	1.05686	1.08066	1.84127	1.69841	1.58743	0.58741	0.69854	0.65237
Hmgcr	1.56984	0.84269	0.84123	0.74269	0.69854	0.74124	0.69852	0.74127	1.25841	0.56985	1.22365	0.36984	0.36841	0.28741	0.36874	0.42569	0.98412	0.58542
Srebf1	1.09845	0.69841	0.69852	0.98526	1.26984	1.45699	1.69841	1.26841	1.26987			0.84127	0.58413	0.69854	0.69854	1.58741	0.69854	1.26984
	FWT									Nucb1 FKO
Ppparα	1.61429	0.83996	0.8169	1.0577	0.67115	1.56984	1.26987	0.84127	1.42699	0.52546	0.58419	0.5045	1.54237	0.8427	1.98524	0.69841	0.69524
Cpt-1α	1.6834	1.17454	0.81525	0.57862	0.74819	1.69843	0.87427	0.84127	0.69843	0.58148	0.71928	0.58963	1.69524	1.42699	1.39842	0.98412	0.87413
Acadm	1.52803	1.17069	0.87908	0.50529	0.9169	1.74127	1.69852	0.8427		0.86209	0.63369	0.54237	0.99465	1.8427	1.5237	0.65237	1.5237
Acadl	1.45909	1.23399	0.85458	0.51606	0.93628	0.98524	0.56987	0.98412	0.69841	0.9924	0.62909	0.58174	1.04251	0.5237	0.87417	0.74126	0.69841
Acadlv	0.83267	1.22939	0.79568	1.30727	0.83498	0.69846	0.98527	1.69841		0.76038	0.6542	0.68117	1.23699	0.98427	1.26985	0.36984
	MWT									Nucb1 MKO
Acc	1.10652	0.71575	1.17772	1.23685	1.03652	0.98543	1.06953	0.69854	1.98427	1.28609	1.00836	0.7174	0.64091	1.69524	1.48963	0.84127	1.69854	1.69852
Fasn	1.71181	0.63069	0.6575	1.65237	0.5237	0.68542	1.7457	0.98412		0.19372	0.2189	0.77275	0.19791	0.56985	0.56984	0.69854	0.84127	0.26984
Gpam	1.47231	0.72339	0.80431	0.69852	0.65237	1.69854				1.75457	1.73201	1.16642	1.69853	1.23699	1.84127	1.65412
Hmgcr	1.26984	1.5237	1.65237	0.98543	0.85124	0.58743	1.26984	0.98524		1.26985	1.98524	1.95424	1.69852	0.69874	0.69854	0.8457	1.56984	1.69841
Srebf1	1.25842	1.69854	0.98412	0.87413	1.58427	0.74127				1.36984	1.87413	0.87413	0.98412	1.26984	1.74127	1.23685
	MWT									Nucb1 MKO
Ppparα	0.88909	1.47561	0.69854	1.98542	0.65237	0.6353	1.26985	0.69524		0.81793	0.85228	1.69852	0.78577	0.69524	1.69854	1.45698
Cpt-1α	1.01502	1.32537	0.52365	1.26952	0.36985	0.69841	1.45698			0.29467	0.80904	0.0326	0.17727	0.5237	1.58412	1.29842
Acadm	0.96724	1.39422	0.65237	0.68424	0.42699	1.26984	1.69852			0.45665	1.26985	0.12972	0.42206	1.5237	1.74127	1.41237
Acadl	0.57886	1.67351	0.69524	0.36984	0.65412	0.65124	0.68541	0.52399		0.52196	0.63441	1.69852	0.48703	1.23699	1.26985	1.69524
Acadlv	1.304	1.01975	1.69843	0.85237	0.5237	0.65237	1.69542			0.97925	1.01664	0.21407	1.07203	1.69852	1.69852	1.26985
	FWT									Nucb1 FKO									60% fat diet
Acc	1.23238	1.00929	0.88026	0.87807	0.78566	1.06984	1.23985	1.98413		0.61919	0.7867	0.79613	0.75935	0.69841	0.23699	0.69854	0.45699
Fasn	0.87063	1.04745	1.09628	0.98564	1.02584	1.16584	0.90832	1.1359	1.84124	0.26984	0.12699	0.58412	0.26987	0.45699	0.36984	0.65413	0.12698
Gpam	0.85985	1.20119	0.95615	1.28281	0.98527	0.84127	0.87427	1.26984	1.69854	0.68823	0.69841	0.60794	0.60682	0.84124	0.38741	0.25874	0.84127
Hmgcr	0.87063	1.24745	1.09628	0.98564	0.98741	1.66984				0.5874	0.58741	0.64837	0.62249	0.23698	0.25987	0.2874	0.56984
Srebf1	0.87063	1.04745	1.09628	0.98564	0.87413	1.36584	1.36003	1.33652	0.98527	0.98412	0.26874	0.26984	0.84124	0.54124	0.58741	0.69874
	FWT									Nucb1 FKO
Ppparα	0.91306	1.07526	1.04113	0.97055	0.98412	0.87413	1.23698	1.23695		1.26987	0.85266	0.59874	1.64903	1.26984	0.98541	1.26984	0.87427	1.12699
Cpt-1α	1.02811	1.0889	0.94024	0.94275	1.26988	1.06584	0.66428	1.08741	1.37413	1.14896	1.06437	1.31647	1.74304	1.69874	1.69874	1.48963	1.14896	0.5874
Acadm	1.08209	1.1167	0.90207	0.89914	0.74127	0.68741	1.57132	0.87413	1.37413	0.84124	0.83786	1.36516	1.35515	1.14896	0.98412	0.84127	1.68741	0.98413
Acadl	0.88642	1.1712	0.96064	0.98174	0.87427	0.84127	1.02698	0.84124		0.8427	0.98541	0.98412	0.86485	0.87412	0.69841	0.59874	1.74124	0.98412
Acadlv	1.88741	1.11233	1.92878	0.87162	0.58741	0.68741	0.74503	0.8257	0.87412	0.68188	0.95708	1.03698	1.87794	0.98412	1.6874	1.06987	1.69741	0.87
	MWT									Nucb1 MKO
Acc	1.23685	0.93682	1.18741	1.29815	0.87413	1.06584	0.70081			0.84127	0.68741	0.87413	0.56987	0.86318	0.97532	0.626	0.38457	0.86349
Fasn	0.88642	1.1712	0.96064	0.98174	0.84257	1.0237	1.39843	0.87413		0.59854	0.3584	0.79616	0.53156	0.68424	0.79626	0.28467	0.69757	0.7962
Gpam	0.80171	0.6936	1.08123	1.42346	0.87427	1.06852	1.06512	0.87412		0.56987	0.69841	0.59874	1.1467	0.79654	0.65987	0.69874	0.87413	0.7457
Hmgcr	0.87063	1.04745	1.09628	0.98564	0.86984	1.03699	1.09854	0.98741		1.04139	1.08865	1.10704	1.13945	0.87413	0.98741	0.69843	0.69843	0.58412
Srebf1	0.9806	0.73682	1.38443	1.89815	0.7427	0.98413	0.74257	0.87413		0.67413	0.59842	0.57412	0.39874	0.37413	0.74124	0.74127	0.69874	0.48541
	MWT									Nucb1 MKO
Ppparα	1.91364	0.57875	0.67357	0.83404	0.84124	0.74124	1.21753	0.69874		0.86502	0.90171	1.05822	0.99056	1.23698	1.69874	1.45699	1.26987
Cpt-1α	1.22296	0.78605	0.92106	1.06993	0.84124	1.36984	0.88892	0.56987		0.87934	0.93813	0.98094	0.91694	1.98542	1.84124	1.87412	1.84127
Acadm	1.10336	0.89494	1.01082	0.99088	0.8427	1.02698	0.84124	0.69841		1.87412	0.87137	2.26987	0.87016	1.69841	1.98412	1.69874	1.69874
Acadl	1.05113	0.84371	0.95846	1.1467	1.06841	0.98413	0.74124	0.23699		1.98741	0.8815	1.38886	0.87406	2.69841	2.14893	1.84237	1.84124
Acadlv	1.11443	0.86885	1.02117	0.99554	0.84527	0.98541	0.69841	0.69854		1.59874	1.26987	0.97994	0.90835	2.56987	1.36987	2.87412	1.69874

## Sheet: Raw data -Figure 8
P-AMPK/T-AMPK in Nucb1 KO mice
MWT	MKO
0.855736	4.12076
0.646078	3.99388
0.200604	3.36972
1.02767	3.34892
2.26991	4.58875
	5.12389
FWT	FKO
0.150809	1.58944
0.080129	1.58941
1.58971	0.199412
1.58972	1.15938
1.58963	0.67114
